# Supplementary material for: Global pattern of phytoplankton diversity driven by temperature and environmental variability
Source: Sci Adv. 2019 May 15;5(5):eaau6253. doi: 10.1126/sciadv.aau6253 (PMC6520023; doi:10.1126/sciadv.aau6253)
Supplement: Data file S1 [file aau6253_Data_file_S1.zip]

Archive with 1 entries (1 files):
- aau6253_Data_file_S1.nc
